# Supplementary material for: Nanoscale Mapping of the Subcellular Glycosylation Landscape
Source: Adv Sci (Weinh). 2025 Nov 10;13(11):e06731. doi: 10.1002/advs.202506731 (PMC12931256; doi:10.1002/advs.202506731)
Supplement: Supplementary file 4 — Supporting Information [file ADVS-13-e06731-s002.xlsx]

## Sheet: Fig. 2c
	Density of clusters in the nucleus [1/µm²]
	Con A	PSA	LCA	VEA	POL	MAAII	WGA	UDA	PWA	DBA	VVA	LTA
Mean	0.988762	0.466799	1.02191	0.163265	0.377049	7.38409	2.1477	2.69542	1.0623	5.24781	1.04592	4.91749
SD	0.567648	0.267742	0.533183	0.115446	0.266327	2.82885	1.34727	1.84385	0.661009	3.31585	1.01094	3.69408
Area1	1.22449	0.489796	1.30612	0.163265	0.244898	6.53061	1.46939	0.897959	1.87755	3.5102	0.816327	10.0408
Area2	1.38776	0.571429	0.897959	0.0816327	0.0816327	8.08163	3.42857	0.734694	1.22449	8.40816	0.408163	8.57143
Area3	1.13049	0.326531	0.0816327	0.163265	0.244898	10.6122	4.16327	1.38776	1.79592	6.85714	0.408163	0.571429
Area4	1.53424	0.326531	1.38776	0.0816327	0.0816327	9.55102	5.63265	0.734694	1.38776	7.26531	0.653061	9.30612
Area5	0.734694	0.489796	0.979592	0.408163	0.244898	8.96318	5.71429	2.09948	1.55102	6.77551	0.0816327	8.08163
Area6	1.22449	0.244898	0.734694	0.163265	0.326531	10.6589	4.16327	1.69574	0.489796	6.36735	0.0816327	5.63265
Area7	0.979592	0.163265	0.734694	0.0816327	0.816327	8.08163	2.44898	1.46939	1.79592	8.81633	2.77551	1.14286
Area8	0.571429	0.897959	2.04082	0.326531	0.653061	6.69388	1.14286	0.816327	1.79592	3.02041	2.77551	0.489796
Area9	0	0.163265	1.71429	0	0.816327	9.38776	0.0816327	1.95918	1.79592	8.40816	2.69388	0
Area10	0.163265	0.0816327	0.489796	0.163265	0.244898	4.97959	2.53061	0.979592	0.571429	9.79592	2.28571	6.53061
Area11	0.734694	0.326531	0.816327	0.163265	0.392434	9.87755	2.53061	1.63265	0.0816327	1.63265	1.14286	4.81633
Area12	0.653061	0.244898	1.07919			5.55102	0.968992	3.10204	0.163265	1.30612	0.163265	3.82623
Area13	1.14286	0.489796				2.69388	1.93798	3.67347	0.244898	0.163265	1.22449
Area14	1.38776	0.734694				1.71429	1.38776	4.89796	0.897959	1.14286	0.163265
Area15	1.30612	0.897959					1.06122	5.38776	0.734694		0.734694
Area16	1.46939	0.897959					1.63265	0.897959	0.588651		0.326531
Area17	1.22449	0.588651					1.79592	2.85714
Area18	0.734694						2.04082	5.87755
Area19	0.571429						1.14286	2.61224
Area20	0.163265						0.408163	4.73469
Area21	0.571429						2.12245	2.69388
Area22	3.02041						1.38776	1.22449
Area23	0.571429						4.40816	1.22449
Area24	1.14286						1.38776	6.77551
Area25	0.979592						1.55102	5.22449
Area26	1.38776						1.06122	4.4898
Area27	1.22449						1.55102
Area28	0.653061						1.06122
Area29	0.784868						2.12245
Area30							1.06122
Area31							0.816327
Area32							2.04082
Area33							3.10204
Area34							2.69388
Area35							1.06122
Area36							0.816327
Area37							2.69388
Area38							2.93878
Area39							5.22449
Area40							3.10204
Area41							2.20408
Area42							1.63265
Area43							1.87755
Area44							0.897959
Area45
Area46

## Sheet: Fig. 2f
	Signal density (absolute No of localizations) [1/µm²]
	PDI		Con A		POL
Segment Nr.	Within ER segments	Outside ER segments	Within ER segments	Outside ER segments	Within ER segments	Outside ER segments
Mean	269.072	0.0164002	158.836	0.047938	45.5574	0.0183157
SD	113.338	0.0163403	186.975	0.0693276	39.3372	0.0241057
1	310.696	0.0395519	33.357	0.0395519	57.0173	0.0428775
2	358.468	0.00631751	14.1311	0.00631751	64.8239	0.0186946
3	155.282	0.0276879	21.5557	0.0276879	65.8961	0.0781704
4	287.472	0.00010771	13.1936	0.000107715	57.8938	0.023137
5	410.887	0.0126846	4.91149	0.0126846	73.463	0.0817866
6	311.918	0.0395519	344.955	0.0570009	120.998	0.0298366
7	177.44	0.00631751	460.354	0.0324447	126.493	0.0473902
8	278.542	0.0276879	392.898	0.102678	39.919	0.00196136
9	143.04	0.00010771	415.715	0.1613	77.5109	7.2639e-06
10	219.048	0.0126846	220.879	0.0356102	98.5868	0.0336088
11	366.596	0.0257719	285.12	0.0736715	55.7878	0.0222214
12	287.242	0.00400677	149.746	0.082602	108.729	0.0417505
13	244.333	0.00774317	180.062	0.0557331	58.4504	0.0056126
14	224.359	0.00854767	526.706	0.321471	10.835	0
15	309.853	0.0261489	351.842	0.0367901	12.2272	0
16	327.914	3.5103e-11	336.889	0.0410702	10.8003	0
17	190.237	0.00626967	198.986	0.120789	15.2868	0.00065491
18	132.846	0.0245613	389.337	0.0851144	16.6796	0.00362063
19	167.237	0.0307363	234.366	0.087317	31.3739	0.0007
20	110.929	0.00419406	7.17624	0.30759	2.5544	0.0138394
21	273.893	0.0011697	629.151	0.0420182	9.2736	0.00119474
22	227.984	0.0141339	289.524	0.0661339	5.09663	0.00293411
23	194.286	1.9861e-09	314.671	0.0422686	11.4902	0.00039902
24	310.01	0.0616191	614.158	0.207169	5.84246	5.3405e-06
25	228.583	0.0547252	208.816	0.119933	1.90396	0.00748964
26	452.632	0.041121	269.504	0.0315789
27	345.813	0.0356728	167.806	0.288725
28	335.955	0.0259435	908.338	4.36107e-13
29	230.499	0.0473353	522.076	0.0449961
30	290.297	0.0109399	57.5154	0.025021
31	297.196	0.0475151	37.7468	0.0162317
32	377.948	0.0423416	37.2901	0.0674962
33	355.52	0.0273034	121.113	0.0893034
34	404.035	0.046053	60.0956	0.00663826
35	135.477	0.0266152	41.0518	0.0246299
36	149.109	4.1026e-05	52.3983	8.54701e-06
37	162.529	0.019616	163.513	0.0108256
38	91.748	0.00636585	58.9824	0.00696477
39	122.074	0.0177687	61.6412	0.0361302
40	517.579	0.0115115	7.83582	0
41	437.12	0.0547074	3.50628	5.6912e-09
42	336.233	0.0143989	7.42903	0.0225161
43	394.478	0.0203946	0.0268456	0.00288591
44	425.632	0.0215567	3.55148	0
45	80.6818	0.00663382	84.8402	0.0187031
46	165.026	2.8409e-06	97.1818	0.026554
47	156.993	0.0107905	130.063	0.0542112
48	161.408	4.8493e-07	114.545	0.0514658
49	156.127	0.0114234	164.742	0.0658898
50	478.904	0.014997	84.8487	0.0152444
51	387.133	0.00884701	71.8961	0.0149246
52	213.588	0.00010355	74.9175	0.00210819
53	193.942	0	131.145	0.0082155
54	156.813	9.8879e-20	53.8022	0.0149231
55	132.28	0.00025461	17.1494	0.00777122
56	238.53	2.7253e-07	73.675	0.0195106
57	215.784	0	71.834	0.00205153
58	620.377	0.00463636	40.0506	3.07692e-05
59	258.204	0.0171934	33.496	0.00393651
60	293.291	4.644e-05	27.2709	0.00464396
61	276.037	0.0177255	50.7592	0.0163942
62	234.838	0.0181694	21.6243	1.30829e-06
63	294.374	0.00183913	21.9957	0.0043087
64	381.51	0.0132876	30.2202	0.0171244
65	452.748	0.0131386	9.70968	0.00323536
66	191.417	0.00019766	10.4905	0.0121127
67	176.827	0	5.86319	0.00948046
68	288.798	0	5.37116	0.00503872
69	101.305	1.0653e-10	0.00119435	0.00187947
70
71
72
73

## Sheet: Fig. 2g
	Pearson's R
	Con A / PDI	POL / PDI	Con A / POL
Mean	0.125507	0.0944	0.1768
SD	0.242642	0.244763	0.304038
Roi01	0.2	0.02	0.53
	0.35	-0.26	0.35
	-0.16	0.42	-0.22
	0.17	-0.28	0.56
	-0.09	-0.14	0.56
Roi02	0.47	0.23	0.03
	0.22	-0.02	0.15
	0.46	0.13	0.33
	0.29
	0.06
Roi03	0.31	0.02	0.63
	0.04	-0.2	-0.18
	0.2	-0.12	0.09
	-0.13	0.42	0.65
	0.38	-0.26	-0.27
Roi04	0.23	0.34	0.23
	0.26	0.26	0.13
	0.28	0.42	0.02
	0.09
	0.41
Roi05	0.47	0.27	-0.03
	0.24	0.2	-0.34
	0.1	0.21	0.13
	0.34	0.24	-0.08
	0.23
Roi06	0.24	0.53	0.07
	-0.54	-0.21	0.59
	-0.32	0.1	-0.03
	0.2	0.16	-0.02
		-0.12	0.54
Roi07	0.01
	0.28
	0.54
	-0.16
	0.32
Roi08	0.18
	-0.09
	0.13
	0.2
	-0.11
Roi09	-0.05
	0.19
	-0.12
	-0.14
	0.37
Roi10	0.57
	0.27
	-0.12
	-0.11
	0.11
Roi11	0.44
	-0.01
	0.23
Roi12	0.34
	-0.29
	-0.34
	0.01
	0.11
Roi13	0.08
	0.14
	0.01
Roi14	0.25
	0.54
	-0.13
	0.4
Roi15	0.34
	-0.33
	-0.08
	-0.1
	-0.22

## Sheet: Fig. 2j
Averaged line profiles laid acorss ER segments
	Con A			POL			PDI
Distance [nm]	Mean	SD	No of averaged line profiles	Mean	SD	No of line profiles	Mean	SD	No of averaged line profiles
-230	8.6e-06		1	0.007472		1	0.001205		1
-220	0.0001874		1	0.0089187		1	0.00281		1
-210	0.0164876	0.021061	2	0.00231165	0.00318714	2	0.0013955	0.00197354	2
-200	0.0185893	0.0182303	2	0.00051545	0.00072613	2	0.000536	0.00075802	2
-190	0.0065279	0.00892174	5	0.00172305	0.0031668	5	0.0017162	0.00375204	5
-180	0.00921298	0.0094361	7	0.00216921	0.00353831	7	0.00084071	0.00218441	7
-170	0.00881935	0.00783292	8	0.00402361	0.0061792	8	0.00101865	0.00287948	8
-160	0.00814599	0.00846633	8	0.00743658	0.0086902	8	0.00113115	0.00319889	8
-150	0.00897244	0.00852605	8	0.0110753	0.0112065	8	0.000612	0.00171248	8
-140	0.013222	0.0103366	8	0.012803	0.012961	8	0.0004255	0.00096171	8
-130	0.0242698	0.0198732	9	0.012754	0.0129234	9	0.00105756	0.00170729	9
-120	0.0291206	0.0203027	9	0.0130807	0.0160391	9	0.00244957	0.0034383	9
-110	0.0360614	0.0262056	9	0.0154811	0.0211152	9	0.00393708	0.00570201	9
-100	0.0479165	0.0431705	9	0.0195703	0.0265721	9	0.00526161	0.00729032	9
-90	0.0544958	0.0547203	9	0.0234937	0.0255157	9	0.00872304	0.00935105	9
-80	0.0551023	0.0595464	9	0.0284753	0.022303	9	0.0167185	0.0157197	9
-70	0.0583411	0.0597899	9	0.0360581	0.0261597	9	0.0286555	0.0284781	9
-60	0.0638592	0.0559202	9	0.0479894	0.0342549	9	0.0445565	0.0440992	9
-50	0.0700101	0.0554717	9	0.0643126	0.0413238	9	0.0671407	0.0573171	9
-40	0.0766514	0.0579909	9	0.0787066	0.0454866	9	0.102277	0.0763623	9
-30	0.0865268	0.0636407	9	0.084827	0.0516996	9	0.143722	0.0946475	9
-20	0.0977154	0.0705501	9	0.087666	0.0566846	9	0.178803	0.112504	9
-10	0.101141	0.0709259	9	0.0941579	0.0611245	9	0.209456	0.145528	9
0	0.0963931	0.0582098	9	0.0948616	0.0624529	9	0.225585	0.157512	9
10	0.090358	0.0455883	9	0.0846827	0.0550112	9	0.21536	0.136714	9
20	0.088251	0.0529078	9	0.0727439	0.0402873	9	0.183261	0.115113	9
30	0.0903594	0.0670448	9	0.0691803	0.0334429	9	0.145254	0.0974672	9
40	0.0881611	0.071996	9	0.071387	0.0440913	9	0.107177	0.0798412	9
50	0.0813028	0.0676225	9	0.0655884	0.0550926	9	0.0721804	0.0600164	9
60	0.0760609	0.0586943	9	0.0502404	0.0502858	9	0.0424168	0.0348375	9
70	0.0700925	0.0486677	9	0.0385391	0.0439599	9	0.0202864	0.0160174	9
80	0.0589793	0.0399936	9	0.0357647	0.0422985	9	0.00795607	0.00769663	9
90	0.0521389	0.0264009	8	0.0378427	0.0382876	8	0.00348025	0.00456535	8
100	0.0399643	0.0187708	8	0.030829	0.029053	8	0.00277736	0.00554648	8
110	0.0308394	0.0154789	8	0.0234856	0.0205627	8	0.00396933	0.00718734	8
120	0.0247596	0.0154221	8	0.0187175	0.0166053	8	0.00452702	0.0066116	8
130	0.0211972	0.020367	8	0.0157425	0.0181873	8	0.00368827	0.00535521	8
140	0.0194584	0.0238078	8	0.0117999	0.0175659	8	0.00219329	0.00384757	8
150	0.0165046	0.0198929	7	0.00689282	0.0118629	7	0.00079384	0.00196377	7
160	0.015627	0.0120253	6	0.0016132	0.00363751	6	0.00020558	0.00050333	6
170	0.0122836	0.0108821	5	0.00084458	0.00132667	5	2.5601e-05	5.7243e-05	5
180	0.0143435	0.0124162	4	0.00196536	0.00388881	4	1.25e-06	2.5e-06	4
190	0.0201563	0.00803815	3	6.3334e-06	1.097e-05	3	3.348e-08	4.3883e-08	3
200	0.022989	0.00815638	3	9.2667e-05	0.0001605	3	3.3358e-07	5.7714e-07	3
210	0.0129495	0.00528845	2	0.0009745	0.00137815	2	2e-05	2.8284e-05	2

## Sheet: Fig. 3c
Distance to GM130 [nm]			Lectin/Antibody	No of experiments	No of ROIs	No of analyzed Golgi regions	No of lineprofiles
Giantin	-60		VVA	4	15	32	55
	210		VEA	4	16	32	55
	390		PSA	4	14	32	55
TGN38	230		WGA	5	18	42	79
	370		MAA II	2	7	10	21
CHC17	540		GM130	5	20	42	79
	950		Giantin	4	14	32	55
VVA	70		TGN38	4	16	32	55
	350
PSA	200
WGA	510
	1000

## Sheet: Fig. 4f
	Signal density (absolute No of localizations) [1/µm²]
WGA	114	112	90	PSA	82	79	68
Mean	323.192	57.0168	16.9252		67.7412	38.5821	13.9391
SD	877.561	63.2422	23.9345		72.5331	32.9835	16.7523
	AZ	Membrane	Glass		AZ	Membrane	Glass
Roi01	8653.49	45.3294	0.0457053	Roi01	136.115	45.523	13.6536
	90.5589	34.0262	9.16528		82.0858	25.8842	33.7101
	109.198	13.8262	9.87246		112.182	5.01838	22.3303
	70.5012	37.5816	5.91726		59.2783	6.6494e-06	13.1084
	100.554	8.28359	2.31739	Roi02	51.7216	15.9005	17.9353
Roi02	8.56163	5.27319	1.18424		60.6724	30.8265	24.4115
	11.7371	6.59536	0		35.9956	20.3752	34.5739
	19.2398	5.81871	49.655		15.7103	3.53271	6.53696
	6.28313	9.91265	3.3494		39.0022	11.0443	21.6317
	10.6208	25.2189	6.46604		18.5961	7.72973	0.390066
	6.85897	9.62238	2.87762		53.8576	21.3846	13.9536
	11.8491	4.90877	0	Roi03	47.9995	27.5199	13.4578
Roi03	184.802	111.985	42.3205		54.8411	8.33767	8.87808
	255.975	109.347	20.6652		17.1109	33.4368	2.72188
Roi04	132.478	49.4852	7.18327		68.4154	59.2682	21.8301
	194.513	116.918	6.08333		45.8198	56.3514	0
Roi05	112.591	47.9407	0		46.0352	20.6696	40.3374
	239.449	34.6062	4.7636		82.3598	51.2091	1.52188
	658.667	34.093	8.96061e-06		179.375	147.293	39.9576
	400.027	125.611	7.52659		36.9276	20.7965	19.613
	265.106	52.3993	1.42097		61.221	45.0152	9.38859
	360.388	346.682	8.87161		29.303	11.2473	1.63451
	208.495	151.413	2.61058	Roi04	44.3071	52.1354	3.50538
Roi06	695.95	35.5014	0.839923		11.1336	2.5605	8.79961
	126.416	69.4895	5.50583		32.2853	11.981	0.0126783
	212.765	47.6378	74.4647		22.7727	51.3545	9.40989
	135.036	17.1777	0.244898		32.4277	15.522	16.2437
	130.117	63.3277	41.4005	Roi05	35.4907	5.24067	0
	91.0775	36.1928	37.9641		7.45885	27.6787	1.38782
Roi07	103.033	3.55095	0		13.7993	34.1701	0.833333
	263.95	62.702	5.33225		63.2461	58.1246	7.76622
Roi08	281.886	48.2463	4.8989		6.63251	0.0141343	0
	145.866	28.3611	6.79792	Roi06	39.2308	49.5795	43.3301
	251.668	46.3082	0.984095		46.7189	32.5984	26.233
Roi09	138.199	126.283	12.4576		33.0344	0.594595	6.11057
	142.873	114.397	0		34.3542	26.1585	16.0254
	94.6354	36.5869	1.74646		4.70299	10.761	4.4464
	111.302	33.3822	21.8533	Roi07	17.0926	3.65259	15.6928
	135.091	29.5645	3.63836		10.2224	7.42281	5.99539
	92.6993	71.4696	25.473		36.7425	14.4044	17.7962
	159.015	29.9664	2.92982		18.7799	19.246	8.47908
Roi10	60.2197	47.286	57.0795		22.5089	16.0222	23.3777
	722.477	313.543	46.5109		52.9409	20.3676	9.06941
	1221.35	177.803	65.4289		34.7497	46.5674	22.1528
Roi11	1019.14	29.8	32.7291		34.8758	21.2455	0.000818182
	1346.71	23.5595	12.6237		49.7638	44.5276	0.0309051
	945.912	44.3469	145.302		22.7944	55.6674	0.00413223
	1302.85	210.969	45.0029		58.7602	40.6725	9.62573
Roi12	1102.22	181.532	32.4464	Roi08	65.2095	79.0119	12.3123
	43.3409	22.2582	0.744304		70.7217	89.2022	0.904348
	42.9091	1.76224	10.8841	Roi09	17.8435	9.22109	16.6395
	65.0955	7.42434	0		38.8278	19.5099	4.70861
	209.747	0.661157	0	Roi10	53.642	24.8864	21.5749
Roi13	57.6322	31.2236	7.29327e-06		19.883	24.6334	0.837057
	2506.63	72.2208	55.5631		58.8393	84.7909	22.642
	1584.79	192.725	60.3997		53.3883	72.8992	24.5805
	1236.27	105.154	59.5311		84.331	60.7621	9.90285
Roi14	1278.57	211.458	35.5883		84.0292	89	8.57305
	12.0413	59.9296	0.923521		35.4536	21.1547	8.30843
	8.27449	0.870968	15.4041	Roi11	9.67888	10.2851	5.63025
	36.502	32.5927	0.582661		34.2222	28.2404	1.96357
	16.8043	90.9827	7.71154	Roi12	53.9614	32.7817	9.88161
Roi15	15.5197	31.7731	3.64227		51.8321	86.0531	2.98673
	66.2042	19.5115	0		148.417	20.6415	19.7536
	105.781	177.012	3.94693		476.516	21.289	9.92329
	321.487	89.8508	5.04935	Roi13	101.873	12.9512	7.10822
	491.004	208.299	32.0952		75.1276	137.245	2.08025
Roi16	386.842	173.778	14.5353		97.871	64.8643	23.0395
	30.7011	20.4395	3.22347	Roi14	114.181	33.245	3.01195
	73.1031	9.81063	0.795985		75.7523	36.6489	0.795276
	49.3824	12.0062	2.54303		50.3741	64.2209	3.25075
	85.5339	179.06	0.661891	Roi15	48.5428	24.1487	0
	107.709	13.7538	33.2699		60.1233	18.1021	0
	72.0221	37.9196	24.7436		58.6429	32.6234	2.16234
	57.0242	10.7051	3.88907		0.187433	0	0
	37.9365	11.3624	8.51985	Roi16	14.6163	20.797	7.45792
	165.841	52.816	114.766	Roi17	311.259	107.836	91.8908
	108.836	24.815	5.47739		206.864	129.382	75.9268
	70.329	11.0825	3.25453		178.508	82.791	72.5059
Roi17	47.1894	10.8778	0	Roi18	181.397	97.2826	22.2808
Roi18	55.3497	25.5128	0		155.295	58.8902	13.3429
	279.964	13.7531	4.97556e-06		259.575	92.742	29.8596
	24.059	63.4785	1.99912		154.086	77.5486	3.20415
	86.0099	5.53552	9.62199
	55.1634	11.1383	0
Roi19	117.528	20.7515	4.27021
	193.013	60.3258	41.4044
	128.171	44.0149	26.5067
Roi20	69.6758	48.6152	19.627
	43.46	24.4997	4.34756
	44.4911	8.01786	1.11071
	56.5457	14.0535	7.48994
Roi21	56.2791	18.7033	1.41148
	143.145	55.9361	49.3912
	155.14	18.739	6.71662
	76.103	25.6255	29.1623
	102.853	94.8911	6.83065
Roi22	158.426	89.3251	32.3227
	71.1061	10.8706	8.20898
	102.637	31.9453	11.2
	78.136	35.2693	4.09123
	109.317	15.4953
Roi23	73.2704	23.1745	7.94343
	130.193	71.8543	16.0546
Roi24	148.952	15.543	5.66215
	200.917	29.2757	2.54697
Roi25	169.3	52.7794	7.77015
	139.314	41.2625	14.0307
	208.679	11.1992	51.9701
	336.464	108.52	59.1827
	211.974	31.267	27.7173
	241.514	23.5673	18.5272
	108.613	44.9241	46.4791
	132.666	70.0492	5.25873

## Sheet: Fig. 4h
	Distance between peaks [nm]
	Bassoon-Homer	Homer-WGA	Bassoon-WGA	Homer-PSA	Bassoon-PSA
Mean	136.129	63.6364	75.4545	57.8947	71.5789
SD	12.5638	23.2062	25.3973	16.8585	23.6322
Roi01	140	120	20	60	70
Roi02	140	20	120	60	80
Roi03	140	50	90	60	50
Roi04	140	40	100	40	90
Roi05	160	90	70	60	80
Roi06	150	80	70	80	50
Roi07	150	60	90	70	80
Roi08	140	40	100	60	80
Roi09	120	60	60	90	10
Roi10	150	40	110	60	60
Roi11	130	40	90	40	80
Roi12	140	80	60	60	70
Roi13	130	50	80	10	130
Roi14	140	60	80	70	60
Roi15	110	100	10	60	70
Roi16	130	40	90	60	80
Roi17	140	70	70	60	50
Roi18	140	70	70	40	90
Roi19	140	70	70	60	80
Roi20	140	80	60
Roi21	140	70	70
Roi22	150	70	80
Roi23	130
Roi24	150
Roi25	140
Roi26	100
Roi27	120
Roi28	120
Roi29	130
Roi30	140
Roi31	130
